# Supplementary material for: Knowledge, Attitude, and Practice Regarding Digital Dental Technologies Among Dentists in Jiangsu Province
Source: Healthcare (Basel). 2025 Jan 24;13(3):234. doi: 10.3390/healthcare13030234 (PMC11817746; doi:10.3390/healthcare13030234)
Supplement: Supplementary file 1 [file healthcare-13-00234-s001.zip]

Archive with 1 entries (1 files):
- healthcare-3343642-supplementary.pdf
